# Supplementary material for: Factors associated with fetal karyotype in spontaneous abortion: a case-case study
Source: BMC Pregnancy Childbirth. 2022 Apr 14;22:320. doi: 10.1186/s12884-022-04491-8 (PMC9012016; doi:10.1186/s12884-022-04491-8)
Supplement: Supplementary file 3 — Additional file 3: Supplemental Table 1. Association of fetal chromosomal abnormalities with parental characteristics (data not shown, n = 160). [file 12884_2022_4491_MOESM3_ESM.xlsx]

## Sheet: Sheet1
Supplementary table 1. Association of fetal chromosomal abnormalities with parental characteristics (data not shown, n = 160)
	Normal	Abnormal	P	Crude OR (95% CI)
Maternal factors
Home near a crop (<100 m)
No	59 (98.3)	95 (95.0)
Yes	1 (1.7)	5 (5.0)	0.519	3,11 (0.35, 27.24)
Plastic containers used
No	19 (31.7)	36 (36.0)
Yes	41 (68.3)	64 (64.0)	0.576	0.82 (0.42, 1.63)
Occupation
Employed	54 (90.0)	92 (92.0)
Unemployed	6 (10.0)	8 (8.0)	0.665	0.78 (0.26, 2.38)
Hypertension
No	57 (95.0)	100 (100.0)
Yes	3 (5.0)	0 (0.0)	0.098
Gestational diabetes mellitus
No	58 (96.7)	98 (98.0)
Yes	2 (3.3)	2 (2.0)	1	0.59 (0.08, 4.32)
Thyroid disease
No	57 (95.0)	94 (94.0)
Yes	3 (5.0)	6.0 (6.0)	1	1.21 (0.29, 5.04)
Antibiotic use
No	57 (95.0)	96 (96.0)
Yes	3 (5.0)	4.0 (4.0)	1	0.79 (0.17, 3.67)
Family history of congenital heart disease
No	58 (96.7)	94 (94.0)
Yes	2 (3.3)	6 (6.0)	0.708	1.85 (0.36, 9.48)
Family history of congenital mental retardation
No	60 (100.0)	98 (98.0)
Yes	0 (0.0)	2 (2.0)	0.528
Paternal factors
Alcohol use
No	52 (86.7)	74 (74.0)
Yes	8 (13.3)	26 26.0)	0.058	2.28 (0.96, 5.44)
Active smoking
No or Ever	33 (55.0)	54 (54.0)
Yes	27 (45.0)	46 (46.0)	0.902	1.04 (0.55, 1.98)
Exposure to paint
No	55 (91.7)	95 (95.0)
Yes	5 (8.3)	5 (5.0)	0.613	0.58 (0.16, 2.09)
Exposure to PAH
No	51 (85.0)	92 (92.0)
Yes	9 (15.0)	8 (8.0)	0.164	0.49 (0.18, 1.36)
Pesticide exposure
No	57 (95.0)	96 (96.0)
Yes	3 (5.0)	4 (4.0)	1	0.79 (0.17, 3.67)
Repellent exposure
No	58 (96.7)	92 (92.0)
Yes	2 (3.3)	8 (8.0)	0.399	2.52 (0.52, 12.29)
Abbreviations: PAH, polycyclic aromatic hydrocarbons; Bold font indicates statistical significance; the 95% CI does not include 1; * indicates P < 0.05; ** indicates P < 0.01.
