# Supplementary material for: Factors associated with fetal karyotype in spontaneous abortion: a case-case study
Source: BMC Pregnancy Childbirth. 2022 Apr 14;22:320. doi: 10.1186/s12884-022-04491-8 (PMC9012016; doi:10.1186/s12884-022-04491-8)
Supplement: Supplementary file 4 — Additional file 4: Supplemental Table 2. Details of structural and complicated abnormalities detected in miscarriages. [file 12884_2022_4491_MOESM4_ESM.xlsx]

## Sheet: Supplement
Supplementary Table 2. Details of structural and complicated abnormalities detected in miscarriages
				Previous miscarriages (n)		Parental karyotype
Structural abnormalities
46XN,dup(3p11.1,p13)				No		Normal
46,XY,iso(8)				No		Normal
46,XN,19p+				No		Normal
46,XY,6qtel+				Yes		Normal
46,XX,4ptel-				Yes		Normal
Complicated abnormalities
46,XY,3qtel-; 9qtel+				Yes		46xx,t(3;9)(q26.2;q32)
46,XX,tri-20;11qtel+;12p+				Yes		Normal
tri-16/tri-22				Yes		Normal
tri-14/tri-15				No		Not analyzed
tri-7/tri-16				No		Normal
mono-x/tri-16				Yes		Normal
tri-19/tri-22				No		Not analyzed
